# Supplementary material for: High risk of plant invasion in the understory of eucalypt plantations in South China
Source: Sci Rep. 2015 Dec 21;5:18492. doi: 10.1038/srep18492 (PMC4685264; doi:10.1038/srep18492)
Supplement: Supplementary Dataset 1 [file srep18492-s2.xls]

## Sheet: Article imformation
Supplementary Information for:
High risk of plant invasion in the understory of eucalypt plantations in South China
Dongmei Jin1#, Yong Huang2#, Xile Zhou1, Bin Chen1, Jinshuang Ma1, Yuehong Yan1*
1 Shanghai Chenshan Plant Science Research Center, Chinese Academy of Sciences /Shanghai Chenshan Botanical Garden, Shanghai 201602, China
2 Appraisal Center for Environment and Engineering, Ministry of Environmental Protection, Beijing 100012, China
# The authors contributed equally to this article.
* Corresponding author, e-mail: yhyan@sibs.ac.cn, tel: (86) 021-37792288-903, address: 3888 Chenhua Road, Songjiang, Shanghai 201602, China.

## Sheet: Dataset 1
Dataset 1. Biodiversity indices and environmental factors of 46 plots of eucalypt plantations as well as 21 plots of contrast vegetation in south China
Province	Plot	Group	Vegetation	Species richness	Phylogenetic diversity	Shannon's index	Pielou's evenness index	Invasive species richness	Invasive species importance	Longitude(°E)	Latitude(°N)	Elevation(m)	Annual total radiation	Mean annual temperature	Annual total precipitation	Vegetation type	Growth year	Canopy coverage
Guangdong	GD01	Euc14	eucalypt plantation	43	4304.97	2.534	0.673721	4	0.298	111.126	21.8156	167	5126.94	219.69	16898.1	Eucalypts	3	55
Guangdong	GD02	Euc58	eucalypt plantation	38	3435.62	2.461	0.676548	3	0.082	109.97	21.8511	88	5181.97	223.89	16575.1	Eucalypts	5	40
Guangdong	GD03	Euc14	eucalypt plantation	35	3297.06	2.454	0.690228	2	0.082	110.052	21.8087	253	5199.74	220.88	17306.6	Eucalypts	4	50
Guangdong	GD04	CK_a	Pinus massoniana	31	3008.31	2.628	0.765291	5	0.181	110.053	21.7912	92	5199.88	225.29	16720.9	Pinus massoniana		30
Guangdong	GD05	CK_a	Pinus elliottii	33	3697.18	2.044	0.584583	0	0	111.023	22.3678	240	4980.72	218.31	18344.6	Pinus elliottii		40
Guangdong	GD06	Euc58	eucalypt plantation	35	4526.93	2.939	0.826642	0	0	111.249	22.3157	1264	5047.88	174.37	22030.7	Eucalypts	6	35
Guangdong	GD07	CK_a	Rhodoleia championii	23	3757.92	2.146	0.684422	0	0	111.338	22.3268	848	5011.49	193.03	20186.8	Rhodoleia championii		70
Guangdong	GD08	Euc58	eucalypt plantation	24	3343.5	2.031	0.63907	0	0	111.426	22.4147	496	4977.92	198.79	18867.5	Eucalypts	5	35
Guangdong	GD09	Euc58	eucalypt plantation	27	3277.87	2.163	0.656282	1	0.033	110.804	22.3619	329	4977.14	219.4	18437.1	Eucalypts	6	45
Guangdong	GD10	CK_b	Secondary shrub-grassland	17	1892.94	0.68	0.24001	0	0	110.804	22.3619	329	4977.14	219.4	18437.1	secondary shrub-grassland
Guangdong	GD11	Euc14	eucalypt plantation	24	2835.89	1.361	0.42825	1	0.013	111.513	22.1105	181	5033.27	223.55	18711.1	Eucalypts		55
Guangdong	GD12	Euc58	eucalypt plantation	32	3771.87	1.693	0.488497	1	0.032	112.302	21.8809	96	5089.31	224.34	21472.6	Eucalypts	5	50
Guangdong	GD13	CK_a	Dimocarpus longan	24	3379.3	2.745	0.863736	2	0.082	112.299	21.8813	51	5089.31	224.34	21472.6	Dimocarpus longan		90
Guangdong	GD14	Euc14	eucalypt plantation	40	4724.25	2.559	0.693707	3	0.43	112.021	21.9377	37	5067.29	223.45	23850.5	Eucalypts	4	50
Guangdong	GD15	CK_a	Acacia confusa	27	3550.2	1.219	0.369861	0	0	112.018	21.9366	22	5066.99	224.36	23850.5	Acacia confusa		50
Guangdong	GD16	Euc14	eucalypt plantation	28	3497.24	2.017	0.605305	1	0.008	111.446	22.1148	140	5038.4	222.09	18559.3	Eucalypts	4	35
Guangdong	GD17	Euc14	eucalypt plantation	24	3286.69	1.594	0.501565	1	0.024	111.448	22.1122	155	5039.29	219.5	18559.3	Eucalypts	2	40
Guangdong	GD18	CK_a	Cunninghamia lanceolata	32	4331.34	1.922	0.554572	0	0	111.448	22.1104	150	5039.29	219.5	18559.3	Cunninghamia lanceolata		75
Guangdong	GD19	Euc14	eucalypt plantation	26	2629.82	2.612	0.801695	2	0.037	111.468	21.7046	53	5132.48	227.77	18243.8	Eucalypts	2	30
Guangdong	GD20	Euc14	eucalypt plantation	34	3884.8	2.053	0.582187	3	0.154	112.019	21.9387	29	5066.99	224.36	23850.5	Eucalypts	3	50
Guangxi	GX01	Euc58	eucalypt plantation	33	3901.54	2.646	0.756755	0	0	108.547	22.3102	84	4731.39	219.73	18654.9	Eucalypts	7	45
Guangxi	GX02	CK_b	Secondary shrub-grassland	40	3898.26	2.305	0.624851	0	0	108.547	22.3102	84	4731.39	219.73	18654.9	secondary shrub-grassland
Guangxi	GX03	Euc14	eucalypt plantation	29	3696.63	1.726	0.512577	0	0	108.613	21.8199	46	4964.79	222.17	21177.9	Eucalypts	4	40
Guangxi	GX04	CK_b	Secondary shrub-grassland	35	4192.71	2.61	0.734105	0	0	108.612	21.8205	47	4964.79	222.17	21177.9	secondary shrub-grassland
Guangxi	GX05	CK_a	Pinus elliottii	20	2234.5	1.65	0.550784	0	0	108.612	21.82	46	4964.79	222.17	21177.9	Pinus elliottii	4
Guangxi	GX06	Euc14	eucalypt plantation	30	3344.5	2.536	0.74562	2	0.015	108.613	21.8193	46	4964.79	222.17	21177.9	Eucalypts	4	50
Guangxi	GX07	Euc58	eucalypt plantation	26	3247.34	2.324	0.7133	2	0.144	108.705	21.8463	37	4994.9	221.95	21101	Eucalypts	8	70
Guangxi	GX08	Euc14	eucalypt plantation	28	3035.81	2.288	0.686633	2	0.065	108.857	22.1286	61	4907.65	219.22	19402.7	Eucalypts	1	20
Guangxi	GX10	CK_b	Secondary shrub-grassland	33	3928.83	1.579	0.451593	0	0	108.857	22.1291	61	4902.81	219.98	19402.7	secondary shrub-grassland
Guangxi	GX11	Euc58	eucalypt plantation	34	3948.23	2.51	0.711782	0	0	108.964	22.2006	155	4900.09	219.3	17990.3	Eucalypts	6	70
Guangxi	GX13	Euc14	eucalypt plantation	52	4527.45	3.105	0.785829	0	0	109.824	22.3279	179	4959.6	217.14	16725.8	Eucalypts	4	80
Guangxi	GX14	CK_b	Secondary shrub-grassland	55	5642.31	1.916	0.478123	0	0	109.824	22.3298	185	4959.6	217.14	16725.8	secondary shrub-grassland
Guangxi	GX15	Euc58	eucalypt plantation	25	3218.91	1.345	0.417848	0	0	110.028	22.3364	104	4960.05	220.3	16316.7	Eucalypts	5	70
Guangxi	GX16	Euc14	eucalypt plantation	27	3387.1	2.367	0.718179	4	0.051	110.013	22.2923	91	4981	220.35	16427	Eucalypts	4	70
Guangxi	GX17	Euc14	eucalypt plantation	24	3224.25	1.837	0.578027	1	0.013	109.866	22.0885	83	5074.31	222.03	16528.5	Eucalypts	2	70
Guangxi	GX18	CK_b	Secondary shrub-grassland	34	3318.32	1.309	0.371204	0	0	109.865	22.0884	83	5074.91	221.67	16594.2	secondary shrub-grassland
Guangxi	GX19	Euc14	eucalypt plantation	23	3087.6	2.229	0.710893	1	0.01	109.697	21.7573	35	5245.99	225.66	17082.6	Eucalypts	3	40
Guangxi	GX20	Euc14	eucalypt plantation	18	2666.96	2.283	0.789864	2	0.042	108.697	21.9185	22	4948.1	221.12	21461.2	Eucalypts	3	50
Guangxi	GX21	Euc58	eucalypt plantation	17	2775.98	2.342	0.826623	2	0.117	108.751	21.724	6	5088.51	223.75	19942.1	Eucalypts	7	30
Guangxi	GX22	Euc58	eucalypt plantation	21	3249.61	1.505	0.49433	0	0	108.735	22.1803	93	4840.16	220.48	19729	Eucalypts	6	70
Guangxi	GX23	Euc14	eucalypt plantation	29	3594.27	2.481	0.736793	2	0.026	108.73	22.1918	155	4831.95	220.56	19677	Eucalypts	1	20
Guangxi	GX25	CK_a	Dimocarpus longan	28	3281.94	2.094	0.628413	0	0	108.65	22.2031	136	4802.3	217.9	20162.2	Dimocarpus longan		85
Guangxi	GX27	CK_b	Secondary shrub-grassland	18	2155.18	1.806	0.624833	3	0.068	108.578	22.0858	76	4829.46	220.32	20979	secondary shrub-grassland
Guangxi	GX29	CK_a	Pinus massoniana	27	3419.65	1.393	0.422654	0	0	108.623	22.0134	21	4874.5	220.4	21517.2	Pinus massoniana	15	50
Guangxi	GX30	Euc14	eucalypt plantation	23	3254.62	2.327	0.742148	1	0.167	108.637	22.1125	34	4831.61	220.18	20785.2	Eucalypts
Guangxi	GX31	Euc14	eucalypt plantation	26	3314.59	2.626	0.805992	2	0.031	108.759	21.971	27	4951.15	221.06	21049.3	Eucalypts	4	85
Guangxi	GX32	Euc14	eucalypt plantation	18	2459.5	1.815	0.627947	0	0	108.774	21.986	24	4949.94	221.07	20830.2	Eucalypts	3	80
Guangxi	GX33	Euc14	eucalypt plantation	21	2656.88	2.102	0.69042	3	0.102	108.793	22.1362	39	4882.14	220.75	19816.1	Eucalypts	4	40
Guangxi	GX34	Euc14	eucalypt plantation	20	2511.63	2.331	0.778107	5	0.26	108.787	22.1362	37	4878.49	220.71	19884.8	Eucalypts	1	20
Guangxi	GX35	Euc58	eucalypt plantation	30	3294.84	2.43	0.714454	0	0	109.419	22.1443	105	5021.24	220.03	16939.3	Eucalypts	6	70
Guangxi	GX36	Euc14	eucalypt plantation	18	2412.51	1.073	0.371233	1	0.019	109.424	22.1524	124	5016.98	219.76	16896.4	Eucalypts	4	70
Guangxi	GX37	Euc14	eucalypt plantation	25	3421.99	2.455	0.762689	0	0	109.54	22.2498	92	4982.36	219.23	16747.1	Eucalypts	4	70
Guangxi	GX38	CK_a	Pinus massoniana	25	3089.86	2.639	0.819851	0	0	109.307	22.3182	152	4909.9	217.41	16231.2	Pinus massoniana	7	80
Guangxi	GX39	Euc14	eucalypt plantation	21	2609.9	2.324	0.763338	1	0.11	109.101	22.3036	55	4878.27	219.8	16686.3	Eucalypts	3	70
Guangxi	GX40	Euc14	eucalypt plantation	10	2157.09	1.538	0.667945	0	0	109.095	22.2914	61	4886.73	219.57	16803.1	Eucalypts		70
Guangxi	GX41	Euc58	eucalypt plantation	37	4202.06	2.668	0.73887	0	0	108.671	22.9417	254	4570.71	212.67	15367.8	Eucalypts	8	55
Guangxi	GX42	Euc14	eucalypt plantation	37	4623.16	2.666	0.738316	0	0	108.665	22.9603	256	4561.02	215.49	15198.3	Eucalypts	2	75
Guangxi	GX43	CK_b	Secondary shrub-grassland	12	2277.35	0.931	0.374662	1	0.046	108.535	22.9406	262	4547.93	216.81	14326	secondary shrub-grassland
Guangxi	GX51	Euc14	eucalypt plantation	36	3815.66	2.21	0.616712	2	0.022	111.441	22.6591	121	4889.11	220.46	14611.2	Eucalypts	3	80
Guangxi	GX52	CK_a	Pinus massoniana	17	2719.42	0.569	0.200832	0	0	111.438	22.6661	127	4886.37	220.5	14656.5	Pinus massoniana		90
Guangxi	GX56	Euc58	eucalypt plantation	25	3390.56	2.134	0.662964	1	0.021	110.141	22.3876	144	4945.39	217.21	16488.9	Eucalypts		90
Guangxi	GX57	CK_a	Pinus massoniana	19	2946.23	1.028	0.349133	0	0	110.06	22.3885	102	4936.95	219.96	16236.5	Pinus massoniana		80
Guangxi	GX62	Euc58	eucalypt plantation	25	3168.38	2.007	0.62351	0	0	108.273	21.6564	23	4875.29	224.87	23251.3	Eucalypts		40
Guangxi	GX64	Euc14	eucalypt plantation	21	2685.44	1.381	0.453602	1	0.168	108.281	21.6321	100	4898.37	224.6	23141	Eucalypts	4	60
Guangxi	GX65	Euc58	eucalypt plantation	26	3305.2	2.653	0.814279	2	0.069	108.28	21.6291	19	4898.37	224.6	23317.3	Eucalypts	6	55
Guangxi	GX66	Euc58	eucalypt plantation	31	3491.25	1.795	0.522716	1	0.008	108.153	21.645	85	4846.03	225.12	25691.5	Eucalypts	5	35
Guangxi	GX67	CK_a	Pinus elliottii	29	3914.28	1.442	0.428237	0	0	108.163	21.6573	82	4844.52	224.09	25061.5	Pinus elliottii	12.5	50
